# Supplementary material for: Effect of solution focused approach on women aged 35 or over with in vitro fertilization-embryo transfer: A quasi-experimental trial
Source: PLoS One. 2025 Mar 19;20(3):e0316771. doi: 10.1371/journal.pone.0316771 (PMC11922246; doi:10.1371/journal.pone.0316771)
Supplement: S2 Table — (XLSX) [file pone.0316771.s002.xlsx]

## Sheet: Supplementary table 2
Supplementary table 2 Group SFA-before intervention
group	NO.	Y0	Y1	Y2	Y3	Y4	Y5	Y6	Y7	Y8	Y9	Y10	Y11	Y12	SAS1	SAS2	SAS3	SAS4	SAS5	SAS6	SAS7	SAS8	SAS9	SAS10	SAS11	SAS12	SAS13	SAS14	SAS15	SAS16	SAS17	SAS18	SAS19	SAS20	SAS total score	SAS translated score	SDS1	SDS2	SDS3	SDS4	SDS5	SDS6	SDS7	SDS8	SDS9	SDS10	SDS11	SDS12	SDS13
1	1	1	1	1	2	1	2	3	2	1	1	2	2	2	2	2	2	3	2	1	2	3	2	2	2	4	2	4	4	3	4	3	4	1	56	70	3	2	3	3	3	2	3	3	3	2	2	2	2
1	2	1	1	1	3	2	2	2	2	2	1	2	2	1	2	1	2	1	2	2	1	3	2	2	1	1	4	3	3	2	2	3	2	1	55	68.75	2	2	1	2	2	2	2	2	2	3	2	2	3
1	3	1	2	1	3	1	2	3	2	1	1	2	2	1	1	1	2	1	2	1	3	3	3	3	3	1	3	3	3	3	3	3	3	1	55	68.75	2	1	1	2	2	3	1	4	2	4	3	3	2
1	4	2	1	1	3	2	2	3	1	1	1	2	2	2	2	2	2	1	2	1	3	3	2	2	2	1	3	2	3	1	3	3	2	2	55	68.75	2	3	2	2	2	2	2	3	2	2	3	2	2
1	5	2	1	1	3	1	2	3	2	1	1	1	1	1	3	2	3	2	3	2	3	3	2	3	3	2	3	2	2	3	3	3	3	2	54	67.5	2	2	3	2	2	3	2	2	3	2	2	3	3
1	6	3	2	1	1	1	1	1	2	2	2	1	2	2	2	2	2	2	2	3	2	3	2	2	2	3	3	3	3	2	3	2	2	3	54	67.5	2	3	2	2	3	2	2	2	2	3	2	2	3
1	7	2	3	1	2	2	2	3	1	1	1	1	2	2	3	2	2	2	4	1	2	2	3	1	2	1	1	1	3	3	3	2	2	2	54	67.5	3	3	3	2	4	2	4	2	1	3	3	3	3
1	8	3	1	1	3	1	1	2	1	1	1	2	2	2	3	2	2	3	2	2	2	2	2	3	2	2	2	2	2	2	3	2	2	2	54	67.5	2	2	2	3	2	2	3	2	3	2	2	2	2
1	9	1	2	1	2	1	2	2	2	1	1	1	2	2	2	1	2	1	1	1	2	2	2	2	2	2	3	2	2	2	3	3	3	3	54	67.5	2	3	2	2	3	2	2	3	2	2	3	4	2
1	10	3	2	1	1	2	1	3	1	1	1	2	4	1	4	4	4	3	4	1	1	2	1	3	2	1	1	1	1	2	2	1	4	3	45	56.25	4	4	4	4	3	2	2	3	1	1	4	2	3
1	11	1	1	1	1	1	1	2	1	1	1	1	2	2	3	2	1	1	1	2	2	1	2	2	2	2	2	2	2	2	3	3	3	2	53	66.25	2	2	2	3	2	3	2	3	2	3	3	4	3
1	12	2	2	1	1	2	2	2	2	1	1	1	2	2	2	2	2	2	2	1	2	3	2	2	2	2	2	2	2	2	4	1	2	3	53	66.25	1	2	3	3	2	2	3	3	3	2	2	4	3
1	13	2	1	2	1	1	2	3	1	1	1	1	2	2	3	2	1	2	1	2	3	2	2	2	3	3	2	2	2	2	4	2	3	2	53	66.25	3	2	2	2	2	2	1	3	3	2	2	3	3
1	14	2	1	1	3	2	2	3	1	3	3	2	2	1	1	1	2	1	3	1	2	2	2	2	2	2	2	2	2	1	3	2	2	1	36	45	3	2	2	3	2	2	2	3	2	3	2	2	2
1	15	1	2	1	4	1	2	4	1	3	3	2	4	2	2	2	1	2	2	2	2	2	2	2	1	2	3	2	2	2	2	2	3	2	40	50	2	3	3	2	3	2	2	2	2	2	3	3	2
1	16	2	1	2	3	2	2	3	2	1	1	2	4	1	3	3	2	1	2	1	2	2	2	2	1	3	2	2	3	2	2	3	2	3	51	63.75	2	2	2	3	2	3	2	3	2	3	2	2	3
1	17	2	2	1	2	1	2	3	2	3	2	1	2	2	2	3	3	2	1	1	3	2	2	1	1	1	2	3	2	3	3	3	2	2	51	63.75	2	3	3	3	2	2	2	2	3	2	2	3	3
1	18	3	1	1	4	2	2	4	2	1	1	2	3	1	1	1	2	2	2	1	2	2	2	2	3	3	3	3	3	2	3	3	3	3	51	63.75	2	2	2	3	2	2	1	2	4	2	2	2	3
1	19	1	1	1	1	1	1	3	2	1	1	1	2	1	2	3	2	2	2	3	3	3	2	2	1	3	3	1	3	1	3	3	2	3	47	58.75	3	2	3	3	2	2	2	3	2	2	2	2	3
1	20	1	2	1	1	1	1	2	2	2	2	3	4	1	3	3	2	2	4	2	2	2	2	2	2	2	3	2	2	3	2	3	2	2	47	58.75	2	2	2	1	3	3	3	3	3	2	2	2	3
1	21	2	1	1	4	2	2	4	1	1	1	1	4	2	2	2	2	3	2	2	2	2	2	2	2	2	3	2	2	3	2	3	2	2	51	63.75	2	2	2	2	2	2	2	3	2	3	2	3	3
1	22	3	1	1	2	2	2	3	2	1	1	2	2	1	2	2	2	2	2	2	2	3	2	2	3	2	2	3	3	3	3	3	2	1	50	62.5	2	2	2	2	2	2	2	2	2	2	4	4	1
1	23	3	2	1	1	1	1	1	2	2	2	1	2	2	2	2	2	2	2	3	2	3	2	2	2	3	1	3	3	2	3	2	2	3	50	62.5	2	3	2	2	3	2	2	2	2	3	2	2	3
1	24	2	3	1	2	2	2	3	1	1	1	1	2	2	3	2	2	2	4	1	2	2	3	1	2	3	3	2	3	3	3	3	2	2	50	62.5	3	3	3	2	4	2	4	2	1	3	3	3	3
1	25	2	1	1	2	1	2	3	2	1	1	2	2	1	2	2	2	1	1	2	4	3	2	1	2	2	1	2	3	2	1	3	2	2	40	50	2	3	3	1	2	3	2	2	2	3	3	2	2
1	26	3	1	1	3	2	2	3	1	3	1	2	2	2	3	1	4	2	2	1	2	3	2	2	2	1	1	1	3	3	2	2	4	2	49	61.25	2	3	3	3	2	2	3	2	2	3	3	3	2
1	27	2	1	1	2	1	1	2	1	2	1	2	4	1	3	1	3	1	1	1	3	3	2	2	3	3	3	3	3	3	3	3	3	1	48	60	2	2	2	2	2	2	1	2	2	3	2	3	2
1	28	1	1	1	3	2	2	3	2	1	1	2	2	2	2	3	2	2	3	2	3	2	3	2	2	2	1	2	3	2	3	2	2	2	45	56.25	3	2	2	3	3	4	3	3	2	3	2	3	3
1	29	1	3	1	3	1	2	2	1	1	1	2	2	3	3	3	2	3	3	3	3	3	3	2	2	3	3	2	3	3	2	2	3	2	53	66.25	2	2	2	2	3	3	2	3	2	2	2	3	2
1	30	2	2	1	3	2	2	3	1	1	1	2	2	1	3	2	3	2	3	2	3	2	3	2	2	2	3	2	2	2	2	2	3	2	48	60	2	3	2	3	2	3	2	3	2	2	2	2	2
1	31	2	1	2	3	1	2	3	2	1	1	2	4	1	3	3	2	3	2	3	2	2	2	2	1	3	3	2	3	2	2	3	2	3	48	60	2	2	2	3	2	2	2	2	4	2	2	2	3
1	32	2	2	1	2	2	2	3	2	3	2	1	2	2	2	3	3	2	1	1	3	2	2	3	2	3	3	2	2	3	3	3	2	2	47	58.75	2	3	3	3	4	2	4	2	4	2	2	3	4
1	33	3	1	1	4	1	2	4	2	1	1	2	3	2	3	3	2	2	2	3	3	2	2	2	3	3	2	3	3	2	3	3	3	2	51	63.75	2	2	2	3	2	2	1	2	4	2	2	2	3
1	34	1	1	1	1	2	1	3	2	1	1	1	2	1	2	1	2	2	2	1	3	3	2	2	3	3	3	2	2	3	3	3	2	3	47	58.75	4	2	3	3	2	2	2	3	2	2	2	2	3
1	35	1	2	1	1	1	1	3	2	2	1	1	4	2	1	1	2	2	4	2	2	2	2	2	2	2	3	2	2	3	2	3	2	2	46	57.5	2	2	2	4	2	2	4	3	2	2	2	2	3
1	36	2	1	1	4	1	2	4	1	1	1	1	4	2	2	2	2	3	2	2	2	2	2	2	2	2	3	2	2	3	2	3	2	2	44	55	2	2	2	2	2	2	2	3	2	3	2	3	3
1	37	3	1	1	2	2	2	3	2	1	1	2	2	1	2	2	2	3	2	2	2	3	2	2	4	3	3	2	2	2	2	3	2	1	46	57.5	2	2	2	2	2	2	2	2	2	2	4	4	1
1	38	3	2	1	1	2	1	1	2	2	2	1	2	2	2	2	2	2	2	3	2	3	2	2	2	3	1	3	3	2	3	2	2	3	46	57.5	2	3	2	2	3	2	2	2	2	3	2	2	3
1	39	2	3	1	2	1	2	3	1	1	1	1	2	2	3	2	2	2	4	2	2	2	3	2	2	3	3	3	3	3	3	3	2	2	51	63.75	3	3	3	2	4	2	4	2	1	3	3	3	3
1	40	2	1	1	2	2	2	3	2	1	1	2	2	1	2	2	2	1	1	2	4	3	2	1	2	2	1	2	3	2	1	3	2	2	40	50	2	3	2	1	2	3	2	2	2	4	3	2	2
1	41	3	1	1	3	1	2	3	1	3	1	2	2	2	3	1	4	2	2	1	2	3	2	2	2	1	1	1	3	3	2	2	4	2	45	56.25	2	3	3	3	2	2	1	2	2	3	3	3	2
1	42	2	1	1	2	2	1	3	1	2	1	2	4	1	3	1	3	1	1	1	3	3	2	2	3	3	3	3	3	3	3	3	3	1	45	56.25	2	2	2	2	2	2	1	2	2	3	2	3	2
1	43	1	1	1	3	1	2	3	2	1	1	2	2	2	2	3	2	2	3	2	3	2	3	2	3	2	1	2	3	2	3	2	2	2	45	56.25	3	2	2	3	3	4	3	3	2	3	2	3	3
1	44	1	3	1	3	1	2	2	1	1	1	2	2	2	1	1	2	1	3	1	3	3	3	2	2	3	3	2	3	3	2	2	3	2	45	56.25	2	2	2	2	3	3	2	3	2	2	3	4	2
1	45	2	2	1	3	2	2	3	1	1	1	2	2	1	1	2	3	2	1	2	3	2	3	2	2	2	1	2	2	2	2	2	3	2	45	56.25	2	3	2	3	2	3	2	3	2	2	2	2	2
1	46	2	2	2	3	1	2	3	1	1	1	2	2	2	4	2	2	2	4	3	2	2	2	3	3	3	3	3	2	2	3	2	2	3	52	65	2	3	2	2	3	2	3	2	3	2	3	2	2
1	47	3	3	1	2	2	1	2	1	2	2	2	1	2	2	2	2	2	2	3	2	3	2	2	2	3	1	3	3	2	3	2	2	3	46	57.5	2	3	2	2	3	2	2	2	2	3	2	2	3
1	48	2	2	2	3	1	1	3	1	1	1	1	2	1	3	2	2	2	4	4	2	2	3	2	2	2	2	2	3	3	3	3	2	2	50	62.5	3	3	3	2	4	2	4	2	1	3	3	3	3
1	49	2	3	1	2	2	2	2	2	1	1	2	3	2	2	2	2	2	1	2	4	3	3	1	2	2	1	2	3	2	2	3	2	2	44	55	2	3	2	3	2	3	2	2	2	3	3	2	2
1	50	2	2	1	1	1	2	2	2	1	1	2	4	2	3	1	4	2	2	1	2	3	2	2	2	1	1	2	3	3	2	3	4	2	45	56.25	2	3	3	3	2	2	1	2	2	3	3	3	2
1	51	1	3	1	1	2	2	2	1	1	1	1	4	2	3	1	3	1	1	3	3	3	2	2	2	3	3	3	3	3	3	3	3	1	49	61.25	2	2	2	2	2	2	1	2	2	3	2	3	2
1	52	2	3	1	2	1	1	3	2	2	1	2	3	1	2	3	2	2	3	2	3	2	3	2	3	2	1	2	3	2	3	2	2	2	46	57.5	3	2	2	3	3	4	3	3	2	3	2	3	3
																																				60.6971
[truncated: 53 more columns]
