# Supplementary material for: Effect of solution focused approach on women aged 35 or over with in vitro fertilization-embryo transfer: A quasi-experimental trial
Source: PLoS One. 2025 Mar 19;20(3):e0316771. doi: 10.1371/journal.pone.0316771 (PMC11922246; doi:10.1371/journal.pone.0316771)
Supplement: S3 Table — (XLSX) [file pone.0316771.s003.xlsx]

## Sheet: Supplementary table 3
Supplementary table 3 Group SFA-after intervention
NO.	Y0	Y1	Y2	Y3	Y4	Y5	Y6	Y7	Y8	Y9	Y10	Y11	Y12	SAS1	SAS2	SAS3	SAS4	SAS5	SAS6	SAS7	SAS8	SAS9	SAS10	SAS11	SAS12	SAS13	SAS14	SAS15	SAS16	SAS17	SAS18	SAS19	SAS20	SAS Score	SAS translated Score	SDS1	SDS2	SDS3	SDS4	SDS4	SDS6	SDS7	SDS8	SDS9	SDS10	SDS11	SDS12	SDS13	SDS14
2	1	1	1	2	1	2	3	2	1	1	2	2	2	2	2	2	3	2	1	2	3	2	2	2	4	2	4	4	3	4	3	4	1	41	51.25	3	2	3	3	3	2	3	3	3	2	2	2	2	3
2	1	1	1	3	2	2	2	2	2	1	2	2	1	2	1	2	1	2	2	1	3	2	2	1	1	4	3	3	2	2	3	2	1	40	50	2	2	1	2	2	2	2	2	2	3	2	2	3	2
2	1	2	1	3	1	2	3	2	1	1	2	2	1	1	1	2	1	2	1	3	3	3	3	3	1	3	3	3	3	3	3	3	1	39	48.75	2	1	1	2	2	3	1	4	2	4	3	3	2	1
2	2	1	1	3	2	2	3	1	1	1	2	2	2	2	2	2	1	2	1	3	3	2	2	2	1	3	2	3	1	3	3	2	2	38	47.5	2	3	2	2	2	2	2	3	2	2	3	2	2	2
2	2	1	1	3	1	2	3	2	1	1	1	1	1	3	2	3	2	3	2	3	3	2	3	3	2	3	2	2	3	3	3	3	2	37	46.25	2	2	3	2	2	3	2	2	3	2	2	3	3	3
2	3	2	1	1	1	1	1	2	2	2	1	2	2	2	2	2	2	2	3	2	3	2	2	2	3	3	3	3	2	3	2	2	3	36	45	2	3	2	2	3	2	2	2	2	3	2	2	3	2
2	2	3	1	2	2	2	3	1	1	1	1	2	2	3	2	2	2	4	1	2	2	3	1	2	1	1	1	3	3	3	2	2	2	35	43.75	3	3	3	2	4	2	4	2	1	3	3	3	3	2
2	3	1	1	3	1	1	2	1	1	1	2	2	2	3	2	2	3	2	2	2	2	2	3	2	2	2	2	2	2	3	2	2	2	36	45	2	2	2	3	2	2	3	2	3	2	2	2	2	3
2	1	2	1	2	1	2	2	2	1	1	1	2	2	2	1	2	1	1	1	2	2	2	2	2	2	3	2	2	2	3	3	3	3	41	51.25	2	3	2	2	3	2	2	3	2	2	3	4	2	2
2	3	2	1	1	2	1	3	1	1	1	2	4	1	4	4	4	3	4	1	1	2	1	3	2	1	1	1	1	2	2	1	4	3	32	40	4	4	4	4	3	2	2	3	1	1	4	2	3	2
2	1	1	1	1	1	1	2	1	1	1	1	2	2	3	2	1	1	1	2	2	1	2	2	2	2	2	2	2	2	3	3	3	2	50	62.5	2	2	2	3	2	3	2	3	2	3	3	4	3	2
2	2	2	1	1	2	2	2	2	1	1	1	2	2	2	2	2	2	2	1	2	3	2	2	2	2	2	2	2	2	4	1	2	3	42	52.5	1	2	3	3	2	2	3	3	3	2	2	4	3	2
2	2	1	2	1	1	2	3	1	1	1	1	2	2	3	2	1	2	1	2	3	2	2	2	3	3	2	2	2	2	4	2	3	2	41	51.25	3	2	2	2	2	2	1	3	3	2	2	3	3	2
2	2	1	1	3	2	2	3	1	3	3	2	2	1	1	1	2	1	3	1	2	2	2	2	2	2	2	2	2	1	3	2	2	1	31	38.75	3	2	2	3	2	2	2	3	2	3	2	2	2	2
2	1	2	1	4	1	2	4	1	3	3	2	4	2	2	2	1	2	2	2	2	2	2	2	1	2	3	2	2	2	2	2	3	2	45	56.25	2	3	3	2	3	2	2	2	2	2	3	3	2	2
2	2	1	2	3	2	2	3	2	1	1	2	4	1	3	3	2	1	2	1	2	2	2	2	1	3	2	2	3	2	2	3	2	3	50	62.5	2	2	2	3	2	3	2	3	2	3	2	2	3	2
2	2	2	1	2	1	2	3	2	3	2	1	2	2	2	3	3	2	1	1	3	2	2	1	1	1	2	3	2	3	3	3	2	2	37	46.25	2	3	3	3	2	2	2	2	3	2	2	3	3	2
2	3	1	1	4	2	2	4	2	1	1	2	3	1	1	1	2	2	2	1	2	2	2	2	3	3	3	3	3	2	3	3	3	3	42	52.5	2	2	2	3	2	2	1	2	4	2	2	2	3	2
2	1	1	1	1	1	1	3	2	1	1	1	2	1	2	3	2	2	2	3	3	3	2	2	1	3	3	1	3	1	3	3	2	3	37	46.25	3	2	3	3	2	2	2	3	2	2	2	2	3	3
2	1	2	1	1	1	1	2	2	2	2	3	4	1	3	3	2	2	4	2	2	2	2	2	2	2	3	2	2	3	2	3	2	2	38	47.5	2	2	2	1	3	3	3	3	3	2	2	2	3	2
2	2	1	1	4	2	2	4	1	1	1	1	4	2	2	2	2	3	2	2	2	2	2	2	2	2	3	2	2	3	2	3	2	2	30	37.5	2	2	2	2	2	2	2	3	2	3	2	3	3	2
2	3	1	1	2	2	2	3	2	1	1	2	2	1	2	2	2	2	2	2	2	3	2	2	3	2	2	3	3	3	3	3	2	1	39	48.75	2	2	2	2	2	2	2	2	2	2	4	4	1	4
2	3	2	1	1	1	1	1	2	2	2	1	2	2	2	2	2	2	2	3	2	3	2	2	2	3	1	3	3	2	3	2	2	3	39	48.75	2	3	2	2	3	2	2	2	2	3	2	2	3	2
2	2	3	1	2	2	2	3	1	1	1	1	2	2	3	2	2	2	4	1	2	2	3	1	2	3	3	2	3	3	3	3	2	2	39	48.75	3	3	3	2	4	2	4	2	1	3	3	3	3	2
2	2	1	1	2	1	2	3	2	1	1	2	2	1	2	2	2	1	1	2	4	3	2	1	2	2	1	2	3	2	1	3	2	2	33	41.25	2	3	3	1	2	3	2	2	2	3	3	2	2	3
2	3	1	1	3	2	2	3	1	3	1	2	2	2	3	1	4	2	2	1	2	3	2	2	2	1	1	1	3	3	2	2	4	2	45	56.25	2	3	3	3	2	2	3	2	2	3	3	3	2	3
2	2	1	1	2	1	1	2	1	2	1	2	4	1	3	1	3	1	1	1	3	3	2	2	3	3	3	3	3	3	3	3	3	1	35	43.75	2	2	2	2	2	2	1	2	2	3	2	3	2	2
2	1	1	1	3	2	2	3	2	1	1	2	2	2	2	3	2	2	3	2	3	2	3	2	2	2	1	2	3	2	3	2	2	2	33	41.25	3	2	2	3	3	4	3	3	2	3	2	3	3	3
2	1	3	1	3	1	2	2	1	1	1	2	2	3	3	3	2	3	3	3	3	3	3	2	2	3	3	2	3	3	2	2	3	2	41	51.25	2	2	2	2	3	3	2	3	2	2	2	3	2	3
2	2	2	1	3	2	2	3	1	1	1	2	2	1	3	2	3	2	3	2	3	2	3	2	2	2	3	2	2	2	2	2	3	2	36	45	2	3	2	3	2	3	2	3	2	2	2	2	2	2
2	2	1	2	3	1	2	3	2	1	1	2	4	1	3	3	2	3	2	3	2	2	2	2	1	3	3	2	3	2	2	3	2	3	33	41.25	2	2	2	3	2	2	2	2	4	2	2	2	3	3
2	2	2	1	2	2	2	3	2	3	2	1	2	2	2	3	3	2	1	1	3	2	2	3	2	3	3	2	2	3	3	3	2	2	38	47.5	2	3	3	3	4	2	4	2	4	2	2	3	4	2
2	3	1	1	4	1	2	4	2	1	1	2	3	2	3	3	2	2	2	3	3	2	2	2	3	3	2	3	3	2	3	3	3	2	38	47.5	2	2	2	3	2	2	1	2	4	2	2	2	3	2
2	1	1	1	1	2	1	3	2	1	1	1	2	1	2	1	2	2	2	1	3	3	2	2	3	3	3	2	2	3	3	3	2	3	36	45	4	2	3	3	2	2	2	3	2	2	2	2	3	3
2	1	2	1	1	1	1	3	2	2	1	1	4	2	1	1	2	2	4	2	2	2	2	2	2	2	3	2	2	3	2	3	2	2	40	50	2	2	2	4	2	2	4	3	2	2	2	2	3	2
2	2	1	1	4	1	2	4	1	1	1	1	4	2	2	2	2	3	2	2	2	2	2	2	2	2	3	2	2	3	2	3	2	2	45	56.25	2	2	2	2	2	2	2	3	2	3	2	3	3	2
2	3	1	1	2	2	2	3	2	1	1	2	2	1	2	2	2	3	2	2	2	3	2	2	4	3	3	2	2	2	2	3	2	1	35	43.75	2	2	2	2	2	2	2	2	2	2	4	4	1	4
2	3	2	1	1	2	1	1	2	2	2	1	2	2	2	2	2	2	2	3	2	3	2	2	2	3	1	3	3	2	3	2	2	3	38	47.5	2	3	2	2	3	2	2	2	2	3	2	2	3	2
2	2	3	1	2	1	2	3	1	1	1	1	2	2	3	2	2	2	4	2	2	2	3	2	2	3	3	3	3	3	3	3	2	2	46	57.5	3	3	3	2	4	2	4	2	1	3	3	3	3	2
2	2	1	1	2	2	2	3	2	1	1	2	2	1	2	2	2	1	1	2	4	3	2	1	2	2	1	2	3	2	1	3	2	2	35	43.75	2	3	2	1	2	3	2	2	2	4	3	2	2	4
2	3	1	1	3	1	2	3	1	3	1	2	2	2	3	1	4	2	2	1	2	3	2	2	2	1	1	1	3	3	2	2	4	2	31	38.75	2	3	3	3	2	2	1	2	2	3	3	3	2	3
2	2	1	1	2	2	1	3	1	2	1	2	4	1	3	1	3	1	1	1	3	3	2	2	3	3	3	3	3	3	3	3	3	1	43	53.75	2	2	2	2	2	2	1	2	2	3	2	3	2	2
2	1	1	1	3	1	2	3	2	1	1	2	2	2	2	3	2	2	3	2	3	2	3	2	3	2	1	2	3	2	3	2	2	2	33	41.25	3	2	2	3	3	4	3	3	2	3	2	3	3	3
2	1	3	1	3	1	2	2	1	1	1	2	2	2	1	1	2	1	3	1	3	3	3	2	2	3	3	2	3	3	2	2	3	2	45	56.25	2	2	2	2	3	3	2	3	2	2	3	4	2	3
2	2	2	1	3	2	2	3	1	1	1	2	2	1	1	2	3	2	1	2	3	2	3	2	2	2	1	2	2	2	2	2	3	2	44	55	2	3	2	3	2	3	2	3	2	2	2	2	2	2
2	2	2	2	3	1	2	3	1	1	1	2	2	2	4	2	2	2	4	3	2	2	2	3	3	3	3	3	2	2	3	2	2	3	43	53.75	2	3	2	2	3	2	3	2	3	2	3	2	2	3
2	3	3	1	2	2	1	2	1	2	2	2	1	2	2	2	2	2	2	3	2	3	2	2	2	3	1	3	3	2	3	2	2	3	44	55	2	3	2	2	3	2	2	2	2	3	2	2	3	2
2	2	2	2	3	1	1	3	1	1	1	1	2	1	3	2	2	2	4	4	2	2	3	2	2	2	2	2	3	3	3	3	2	2	48	60	3	3	3	2	4	2	4	2	1	3	3	3	3	2
2	2	3	1	2	2	2	2	2	1	1	2	3	2	2	2	2	2	1	2	4	3	3	1	2	2	1	2	3	2	2	3	2	2	30	37.5	2	3	2	3	2	3	2	2	2	3	3	2	2	3
2	2	2	1	1	1	2	2	2	1	1	2	4	2	3	1	4	2	2	1	2	3	2	2	2	1	1	2	3	3	2	3	4	2	41	51.25	2	3	3	3	2	2	1	2	2	3	3	3	2	3
2	1	3	1	1	2	2	2	1	1	1	1	4	2	3	1	3	1	1	3	3	3	2	2	2	3	3	3	3	3	3	3	3	1	30	37.5	2	2	2	2	2	2	1	2	2	3	2	3	2	2
2	2	3	1	2	1	1	3	2	2	1	2	3	1	2	3	2	2	3	2	3	2	3	2	3	2	1	2	3	2	3	2	2	2	42	52.5	3	2	2	3	3	4	3	3	2	3	2	3	3	3
																																			48.4615
[truncated: 51 more columns]
