# Supplementary material for: Effect of solution focused approach on women aged 35 or over with in vitro fertilization-embryo transfer: A quasi-experimental trial
Source: PLoS One. 2025 Mar 19;20(3):e0316771. doi: 10.1371/journal.pone.0316771 (PMC11922246; doi:10.1371/journal.pone.0316771)
Supplement: S5 Table — (XLSX) [file pone.0316771.s005.xlsx]

## Sheet: Supplementary table 5
Supplementary table 5 Group control-after intervention
NO.	Y0	Y1	Y2	Y3	Y4	Y5	Y6	Y7	Y8	Y9	Y10	Y11	Y12	SAS1	SAS2	SAS3	SAS4	SAS5	SAS6	SAS7	SAS8	SAS9	SAS10	SAS11	SAS12	SAS13	SAS14	SAS15	SAS16	SAS17	SAS18	SAS19	SAS20	SAS total score	SAS translated score	SDS1	SDS2	SDS3	SDS4	SDS5	SDS6	SDS7	SDS8	SDS9	SDS10	SDS11	SDS12	SDS13	SDS14
1	2	1	2	3	2	2	3	2	1	1	2	4	1	3	3	2	1	2	1	2	2	2	2	1	3	2	2	3	2	2	3	2	3	52	65	2	3	3	3	2	3	2	3	3	2	2	3	3	2
2	2	2	1	2	1	2	3	2	3	2	1	2	2	2	3	3	2	2	3	3	2	2	3	3	3	2	1	2	1	3	1	2	1	53	66.25	2	3	3	3	2	2	2	2	3	2	2	3	3	2
3	3	1	1	4	2	2	3	2	1	1	2	3	1	1	1	2	2	2	1	1	2	2	2	4	3	3	3	3	3	3	3	3	2	46	57.5	2	2	2	3	2	2	3	3	4	2	2	3	3	2
4	1	1	1	1	1	1	3	2	1	1	1	2	1	2	1	2	2	2	3	3	1	2	2	4	4	2	1	3	4	3	3	2	3	46	57.5	1	2	1	1	2	2	2	3	2	2	3	2	3	3
5	1	2	1	1	1	1	3	2	2	1	1	4	1	3	3	3	2	4	2	3	2	2	3	2	2	3	2	2	3	2	3	2	2	43	53.75	2	2	2	1	2	2	3	3	4	2	2	2	3	2
6	2	1	1	4	2	2	3	1	1	1	1	4	2	2	2	2	3	2	2	2	2	2	2	2	2	2	2	2	3	2	3	2	2	52	65	2	2	2	2	2	2	2	3	2	3	2	3	3	2
7	3	1	1	2	2	2	3	2	1	1	2	2	1	2	2	2	3	2	2	2	3	2	2	3	3	2	3	3	3	2	3	2	1	55	68.75	2	2	2	2	2	2	2	2	2	2	4	4	3	4
8	3	2	1	1	1	1	1	2	2	2	1	2	2	2	2	2	2	2	3	2	3	2	2	2	3	3	3	3	2	3	2	2	3	48	60	2	3	2	2	3	2	2	2	2	3	2	2	3	2
9	2	3	1	2	2	2	3	1	1	1	1	2	2	3	2	2	2	4	3	2	2	3	3	2	2	3	3	3	3	3	3	2	2	52	65	3	3	3	2	4	2	4	2	1	3	3	3	3	3
10	2	1	1	2	2	2	3	2	1	1	2	2	1	3	2	3	1	3	2	4	3	3	1	2	2	2	2	3	2	3	3	2	2	48	60	2	3	2	3	2	3	2	2	2	3	3	2	2	3
11	3	1	1	3	2	2	3	1	3	1	2	2	2	3	1	4	2	2	3	2	3	2	2	2	3	2	3	3	3	2	2	4	2	50	62.5	2	3	3	3	2	2	3	2	2	3	3	3	2	3
12	2	1	1	2	2	1	3	1	2	1	2	4	1	3	1	3	1	1	1	3	3	2	2	2	3	2	3	3	3	3	3	3	1	54	67.5	2	2	3	2	4	2	3	2	2	3	2	3	2	2
13	1	1	1	3	2	2	3	2	1	1	2	2	2	2	3	2	2	3	2	3	2	3	2	3	2	3	2	3	2	3	2	2	2	48	60	3	2	2	3	3	4	3	3	2	3	2	3	3	3
14	1	3	1	3	2	2	2	1	1	1	2	2	2	1	1	2	1	3	1	3	3	3	2	2	3	2	2	3	3	2	2	3	2	43	53.75	2	2	2	2	3	3	2	3	2	2	2	3	2	3
15	2	2	1	3	2	2	3	1	1	1	2	2	1	3	2	3	2	4	3	3	2	3	2	2	2	2	2	2	2	2	2	3	2	48	60	2	3	2	3	2	3	2	3	2	2	2	2	3	2
16	2	1	2	3	2	2	3	2	1	1	2	4	1	3	3	2	1	2	1	2	2	2	2	1	3	2	2	3	2	2	3	2	3	43	53.75	2	4	2	3	4	2	2	3	2	2	3	2	2	3
17	2	2	1	2	1	2	3	2	3	2	1	2	2	2	3	3	2	3	3	3	2	2	3	3	3	2	3	2	3	3	1	2	3	38	47.5	2	3	3	3	2	2	2	2	3	2	2	3	3	2
18	3	1	1	4	2	2	3	2	1	1	2	3	1	3	2	2	2	2	3	3	3	2	2	3	2	3	2	3	2	3	1	3	2	48	60	2	2	2	3	2	2	4	2	4	2	2	2	3	2
19	1	1	1	1	1	1	3	2	1	1	1	2	1	2	1	2	2	2	3	3	3	2	2	3	3	2	1	3	3	3	3	2	3	48	60	3	2	3	1	2	2	2	3	2	2	3	2	3	3
20	1	2	1	1	1	1	3	2	2	1	1	4	1	3	3	2	2	4	2	3	2	3	3	2	2	2	3	2	3	2	3	2	2	50	62.5	2	2	2	3	2	2	3	3	3	2	2	2	3	2
21	2	1	1	4	2	2	3	1	1	1	1	4	2	3	2	2	3	2	2	3	2	3	2	2	3	2	3	2	3	2	3	2	2	48	60	4	2	3	2	2	2	2	3	2	3	2	3	3	4
22	3	1	1	2	2	2	3	2	1	1	2	2	1	2	2	2	1	2	2	2	3	2	2	2	3	2	2	2	2	2	3	2	2	55	68.75	2	2	2	2	2	2	2	2	2	2	4	4	1	4
23	3	2	1	1	1	1	1	2	2	2	1	2	2	2	3	2	3	2	3	2	3	2	3	2	3	3	3	3	2	3	2	2	3	51	63.75	2	3	2	2	3	2	2	2	4	3	2	2	3	2
24	2	3	1	2	2	2	3	1	1	1	1	2	2	3	2	2	2	4	1	2	2	3	1	2	3	3	3	3	3	3	3	2	2	49	61.25	3	3	3	2	4	2	4	2	1	3	3	3	3	2
25	2	1	1	2	2	2	3	2	1	1	2	2	1	2	2	2	2	3	2	4	3	2	3	2	3	2	2	3	2	3	3	2	2	49	61.25	2	3	2	3	2	3	2	3	2	3	3	2	2	3
26	3	1	1	3	2	2	3	1	3	1	2	2	2	3	3	4	2	2	2	2	3	2	3	2	2	2	2	3	3	2	2	4	2	50	62.5	2	3	3	3	2	2	1	2	2	3	3	3	2	3
27	2	1	1	2	2	1	3	1	2	1	2	4	1	3	3	3	2	3	3	3	3	3	2	3	2	2	3	3	3	3	2	3	3	55	68.75	2	2	2	2	2	2	1	2	2	3	2	3	2	2
28	1	1	1	3	2	2	3	2	1	1	2	2	2	2	3	2	2	3	2	3	2	3	2	3	2	3	2	3	2	3	2	2	2	48	60	3	2	2	3	3	4	3	3	2	3	2	3	3	3
29	1	3	1	3	2	2	2	1	1	1	2	2	2	1	1	2	1	3	1	3	3	3	2	2	1	2	2	3	1	2	2	3	2	40	50	2	2	2	2	3	3	2	3	2	2	2	3	2	3
30	2	2	1	3	2	2	3	1	1	1	2	2	1	1	2	3	2	1	2	3	2	3	2	2	2	2	2	2	2	2	2	3	2	52	65	2	3	2	3	2	3	2	3	2	2	2	2	2	2
31	2	1	2	3	2	2	3	2	1	1	2	4	1	3	3	2	1	2	1	2	2	2	2	1	3	2	2	3	2	2	3	2	3	43	53.75	3	3	4	3	3	2	2	3	2	3	3	2	3	3
32	2	2	1	4	1	2	3	2	3	2	1	2	2	2	3	3	2	2	3	3	2	2	3	3	3	2	3	2	3	3	3	2	3	52	65	2	3	3	3	2	2	2	2	1	2	2	3	1	2
33	3	1	1	4	2	2	3	2	1	1	2	3	1	3	2	2	3	2	1	3	2	2	2	3	3	3	2	3	2	3	3	3	2	49	61.25	2	3	2	3	4	2	4	2	4	2	2	4	3	2
34	1	1	1	1	1	1	3	2	1	1	1	2	1	2	1	2	2	2	3	2	3	2	2	3	3	2	2	3	3	3	3	2	3	48	60	3	2	3	2	2	2	2	3	4	2	2	2	3	3
35	1	2	1	1	1	1	3	2	2	1	1	4	1	1	1	2	2	4	2	2	3	2	3	3	3	2	2	2	3	2	3	3	2	47	58.75	2	2	2	3	2	2	3	2	3	2	2	2	3	2
36	2	1	1	4	2	2	3	1	1	1	1	4	2	2	2	2	3	2	2	2	2	2	2	2	2	2	2	2	3	2	3	2	2	43	53.75	2	2	2	2	2	2	2	3	2	3	2	3	3	2
37	3	1	1	2	2	2	3	2	1	1	2	2	1	2	2	2	3	2	2	2	3	2	2	4	3	2	3	2	2	2	3	2	3	48	60	2	2	2	2	2	2	2	2	2	2	4	4	1	4
38	3	2	1	1	1	1	1	2	2	2	1	2	2	2	2	2	2	2	3	2	3	2	2	2	3	3	3	3	2	3	2	2	3	48	60	2	3	2	2	3	2	2	2	2	3	2	2	3	2
39	2	3	1	2	2	2	3	1	1	1	1	2	2	3	2	2	2	4	1	2	2	3	1	2	1	3	3	3	3	3	3	2	3	48	60	3	3	3	2	4	2	4	2	1	3	3	3	3	2
40	2	1	1	2	2	2	3	2	1	1	2	2	1	2	2	2	1	1	2	4	3	2	1	2	3	2	2	3	2	3	3	2	2	55	68.75	2	3	2	3	2	3	3	4	2	3	3	2	2	4
41	3	1	1	3	2	2	3	1	3	1	2	2	2	3	1	4	2	2	3	2	3	2	2	2	3	2	3	3	3	2	2	4	2	50	62.5	2	3	3	3	2	2	1	2	2	3	3	3	2	3
42	2	1	1	2	2	1	3	1	2	1	2	4	1	3	1	3	1	3	3	3	3	2	2	4	3	2	3	3	3	3	2	3	2	52	65	2	2	2	2	2	2	1	2	2	3	2	3	2	2
43	1	1	1	3	2	2	3	2	1	1	2	2	2	2	3	2	2	3	2	3	2	3	2	3	2	3	2	3	2	3	2	2	2	48	60	3	2	2	3	3	4	3	3	2	3	2	3	3	3
44	1	3	1	2	2	2	2	1	1	1	2	2	2	1	1	2	3	3	2	3	3	3	2	2	3	2	2	3	3	2	2	3	2	55	68.75	2	2	2	2	3	3	2	3	2	2	2	3	2	3
45	2	2	1	2	2	2	3	1	1	1	2	2	1	1	2	3	2	1	2	3	2	3	2	2	2	2	2	2	2	2	2	3	2	53	66.25	2	3	2	3	2	3	2	3	2	3	3	2	3	3
46	2	2	2	3	1	2	3	1	1	1	2	2	2	1	1	2	1	3	1	3	3	3	2	2	1	2	2	3	1	2	2	3	2	45	56.25	2	2	2	2	3	3	2	3	3	3	3	3	2	3
47	3	3	1	2	2	2	2	1	2	2	2	1	2	1	2	3	2	1	2	3	2	3	2	2	2	2	2	2	2	2	2	3	2	42	52.5	2	3	2	3	2	3	2	3	2	2	2	2	2	2
48	2	2	2	3	1	1	3	1	1	1	1	2	1	3	3	2	1	2	1	2	2	2	2	1	3	2	2	3	2	2	3	2	3	43	53.75	2	2	2	3	2	3	3	3	3	2	2	2	3	2
49	2	3	1	2	2	2	2	2	1	1	2	3	2	3	3	3	2	1	1	3	2	2	3	3	3	4	3	2	2	3	3	2	3	51	63.75	2	3	3	3	3	3	3	2	3	2	2	3	3	2
50	2	2	1	1	1	2	2	2	1	1	2	4	2	2	1	2	2	2	3	3	2	2	2	3	1	3	3	4	2	3	4	3	2	46	57.5	2	2	2	3	2	2	1	2	4	2	2	2	3	2
51	1	3	1	2	2	2	2	1	1	1	1	4	2	2	1	2	2	2	1	3	4	2	2	4	3	2	4	3	3	3	3	2	3	51	63.75	3	2	3	3	2	2	2	3	2	2	2	2	3	3
52	2	3	1	2	1	1	3	2	2	1	2	3	1	3	3	2	2	4	2	3	2	3	2	2	2	2	2	2	3	2	3	2	2	35	43.75	2	2	2	3	2	2	3	4	3	2	2	2	3	2
53	3	2	2	3	1	2	3	1	2	1	2	2	2	2	2	2	3	2	2	2	2	2	2	2	2	2	2	2	3	2	3	2	2	51	63.75	2	2	2	2	2	2	2	3	2	3	2	3	3	2
																																			60.4953
[truncated: 53 more columns]
