# Supplementary material for: Effect of solution focused approach on women aged 35 or over with in vitro fertilization-embryo transfer: A quasi-experimental trial
Source: PLoS One. 2025 Mar 19;20(3):e0316771. doi: 10.1371/journal.pone.0316771 (PMC11922246; doi:10.1371/journal.pone.0316771)
Supplement: S6 Table — (XLSX) [file pone.0316771.s006.xlsx]

## Sheet:  lost cases
Supplementary table 6 Lost cases
NO.	Y0	Y1	Y2	Y3	Y4	Y5	Y6	Y7	Y8	Y9	Y10	Y11	Y12
1	1	2	1	2	1	2	2	2	1	1	1	2	2
2	3	2	1	1	2	1	3	1	1	1	2	4	1
3	1	1	1	1	1	1	2	1	1	1	1	2	2
4	2	2	1	1	2	2	2	2	1	1	1	2	2
5	2	1	2	1	1	2	3	1	1	1	1	2	2
6	2	1	1	3	2	2	3	1	3	3	2	2	1
7	1	2	1	4	1	2	4	1	3	3	2	4	2
