# Supplementary material for: Effect of solution focused approach on women aged 35 or over with in vitro fertilization-embryo transfer: A quasi-experimental trial
Source: PLoS One. 2025 Mar 19;20(3):e0316771. doi: 10.1371/journal.pone.0316771 (PMC11922246; doi:10.1371/journal.pone.0316771)
Supplement: S7 Table — (XLSX) [file pone.0316771.s007.xlsx]

## Sheet: Supplementary table 7
Supplementary table 7 Pre-Experiment
SAS1	SAS2	SAS3	SAS4	SAS5	SAS6	SAS7	SAS8	SAS9	SAS10	SAS11	SAS12	SAS13	SAS14	SAS15	SAS16	SAS17	SAS18	SAS19	SAS20	total	SDS1	SDS2	SDS3	SDS4	SDS5	SDS6	SDS7	SDS8	SDS9	SDS10	SDS11	SDS12	SDS13	SDS14	SDS15	SDS16	SDS17	SDS18	SDS19	SDS20	total
2	2	2	3	2	1	2	3	2	2	2	4	2	4	4	3	4	3	4	1	52	3	2	3	3	3	2	3	3	3	2	2	2	2	3	2	2	2	2	3	2	49
2	1	2	1	2	2	1	3	2	2	1	1	4	3	1	2	2	3	2	1	38	2	2	1	2	2	2	2	2	2	3	2	2	3	2	3	2	2	2	3	2	43
1	1	2	1	2	1	3	3	3	3	3	1	3	3	3	3	3	3	3	1	46	2	1	1	2	2	3	1	4	2	4	3	3	2	1	2	3	2	3	3	1	45
2	2	2	1	2	1	3	3	2	2	2	1	3	2	3	1	3	3	2	2	42	2	3	2	2	2	2	2	3	2	2	3	2	2	2	2	4	2	2	1	2	44
3	2	3	2	3	2	3	3	2	3	3	2	3	2	2	3	3	3	3	2	52	2	2	3	2	2	3	2	2	3	2	2	3	3	3	2	3	3	2	2	3	49
2	2	2	2	2	3	2	3	2	2	2	3	3	3	3	2	3	2	2	3	48	2	3	2	2	3	2	2	2	2	3	2	2	3	2	3	2	3	3	3	3	49
3	2	2	2	4	1	2	2	3	1	2	1	1	1	3	1	3	1	2	2	39	3	3	3	2	4	2	4	2	1	3	3	3	3	2	3	3	2	2	1	2	51
3	2	2	3	2	2	2	2	2	3	2	2	2	2	2	2	3	2	2	2	44	2	2	2	3	2	2	3	2	3	2	2	2	2	3	2	2	2	2	3	3	46
2	1	2	1	1	1	2	2	2	2	2	2	1	2	2	2	2	1	2	2	34	2	2	2	2	2	2	2	2	2	2	3	4	2	2	1	2	2	2	1	2	41
4	4	4	3	4	1	1	2	1	3	2	1	1	1	1	2	2	1	4	3	45	4	4	4	4	3	2	2	3	1	1	4	2	3	2	3	3	3	3	3	2	56
